# Supplementary material for: Metabolomic Alterations Associated with Adjunctive Hydrogen Gas Inhalation During Concurrent Chemoradiotherapy in Locally Advanced Head and Neck Cancer: A Pilot Study
Source: Cancers (Basel). 2026 Jul 8;18(14):2191. doi: 10.3390/cancers18142191 (PMC13407243; doi:10.3390/cancers18142191)
Supplement: Supplementary file 1 [file cancers-18-02191-s001.zip]

Archive with 1 entries (1 files):
- cancers-4373551-supplementary.pdf
